# Supplementary material for: Protective Effect of Novel Lactobacillus plantarum KC3 Isolated from Fermented Kimchi on Gut and Respiratory Disorders
Source: Microorganisms. 2023 Apr 7;11(4):967. doi: 10.3390/microorganisms11040967 (PMC10141104; doi:10.3390/microorganisms11040967)
Supplement: Supplementary file 1 [file microorganisms-11-00967-s001.zip]

Archive with 1 entries (1 files):
- microorganisms-2315630-supplementary.pdf
